# Supplementary material for: Overexpression of miR164b-resistant OsNAC2 improves plant architecture and grain yield in rice
Source: J Exp Bot. 2018 Jan 20;69(7):1533–43. doi: 10.1093/jxb/ery017 (PMC5888996; doi:10.1093/jxb/ery017)
Supplement: Supplementary Tables 3 [file ery017_suppl_tab_s3.xls]

## Sheet: LOC_Os04g38720.22994552-2299674
The SNP type of each rice accessions from 'The 3,000 rice genomes project' in the gene Os04g0460600.
Chromosome	Position	Major Allele	Major allele frequency	Minor Allele	Minor allele frequency	Coverage	Number of position called	Nipponbare type	Nipponbare type number	Another type	Another type number	IRIS_313-15896	IRIS_313-15897	IRIS_313-15898	IRIS_313-15899	IRIS_313-15900	IRIS_313-15901	IRIS_313-15902	IRIS_313-15903	IRIS_313-15904	IRIS_313-15905	IRIS_313-15906	IRIS_313-15907	IRIS_313-15908	IRIS_313-15909	IRIS_313-15910	IRIS_313-9939	IRIS_313-8712	IRIS_313-8747	IRIS_313-8813	IRIS_313-8814	IRIS_313-9629	IRIS_313-8252	IRIS_313-8321	IRIS_313-8390	IRIS_313-8398	IRIS_313-8410	IRIS_313-8554	IRIS_313-8721	IRIS_313-8963	IRIS_313-9137	IRIS_313-9283	IRIS_313-9368	IRIS_313-9422	IRIS_313-9610	IRIS_313-9626	IRIS_313-9636	IRIS_313-9661	IRIS_313-10020
4	22994567	A	0.987898	T	0.0121021	34492	6032	A	5959	T	73	A	A	A	A	A	A	A	A	A	A	A	A	A	A	A	A	A	A	A	A	A	A	A	A	A	A	A	A	A	A	A	A	A	A	A	A	A	A
4	22994592	C	0.998344	A	0.00165618	36674	6038	C	6028	A	10	C	C	C	C	C	C	C	C	C	C	C	C	C	C	C	C	C	C	C	C	C	C	C	C	C	C	C	C	C	C	C	C	C	C	C	C	C	C
4	22994672	G	0.997683	T	0.00231711	41298	6042	G	6028	T	14	G	G	G	G	G	G	G	G	G	G	G	G	G	G	G	G	G	G	G	G	G	G	G	G	G	G	G	G	G	G	G	G	G	G	G	G	G	G
4	22994692	C	0.997684	A	0.00231635	40776	6044	C	6030	A	14	C	C	C	C	C	C	C	C	C	C	C	C	C	C	C	C	C	C	C	C	C	C	C	C	C	C	C	C	C	C	C	C	C	C	C	C	C	C
4	22994855	T	0.932969	C	0.0670308	46442	6042	T	5637	C	405	T	T	T	T	T	T	T	T	T	T	T	T	T	T	T	T	T	T	T	T	T	T	C	T	T	T	T	T	T	T	T	T	C	T	C	T	C	T
4	22994861	G	0.997352	A	0.00264813	46892	6042	G	6026	A	16	G	G	G	G	G	G	G	G	G	G	G	R	G	G	G	G	G	G	G	G	G	G	G	G	G	G	G	G	G	G	G	G	G	G	G	G	G	G
4	22994962	A	0.947899	G	0.0521006	53610	6046	A	5731	G	315	A	A	A	A	A	A	A	A	A	A	A	A	A	A	A	A	A	A	A	A	A	A	A	A	A	A	A	A	A	A	A	A	A	A	A	A	A	A
4	22995031	C	0.983631	G	0.016369	58769	6048	C	5949	G	99	C	C	C	C	C	C	C	C	C	C	C	C	C	C	C	C	C	C	C	C	C	C	G	C	C	C	C	C	C	C	C	C	G	C	C	C	G	C
4	22995115	C	0.932759	T	0.0672408	48582	6038	C	5632	T	406	C	C	C	C	C	C	C	C	C	C	C	C	C	C	C	C	C	C	C	C	C	C	T	C	C	C	C	C	C	C	C	C	T	C	T	C	T	C
4	22995273	G	0.996692	A	0.00330797	58786	6046	G	6026	A	20	G	G	G	G	G	G	G	G	G	G	G	G	G	G	G	G	G	G	G	G	G	G	G	G	G	G	G	G	G	G	G	G	G	G	G	G	G	G
4	22995284	G	0.984447	A	0.0155526	61093	6044	G	5950	A	94	G	G	G	G	G	G	G	G	G	G	G	G	G	G	G	G	G	G	G	G	G	G	A	G	G	G	G	G	G	G	G	G	A	G	G	G	A	G
4	22995285	A	0.996525	G	0.00347452	61043	6044	A	6023	G	21	A	A	A	A	A	A	A	A	A	A	A	A	A	A	A	A	A	A	A	A	A	A	A	A	A	A	A	A	A	A	A	A	A	A	A	A	A	A
4	22995316	A	0.975174	T	0.0248262	63222	6042	A	5892	T	150	A	A	A	A	A	A	A	A	A	A	A	A	A	A	A	A	A	A	A	A	A	A	A	A	A	A	A	A	A	A	A	A	A	A	A	A	A	A
4	22995504	C	0.9369	T	0.0631004	52886	6038	C	5657	T	381	C	C	T	T	C	C	C	C	C	C	C	C	C	Y	C	C	C	C	C	C	C	C	C	T	C	C	T	C	C	T	C	T	C	T	C	T	C	T
4	22995625	T	0.848129	C	0.151871	50325	6038	T	5121	C	917	T	T	C	C	T	T	T	T	T	T	T	T	T	T	T	T	C	T	T	T	T	T	C	C	T	T	C	T	T	C	T	Y	C	C	C	C	C	C
4	22995720	C	0.936258	T	0.0637417	56817	6040	C	5655	T	385	C	C	T	T	C	C	C	C	C	C	C	C	C	C	C	C	C	C	C	C	C	C	C	T	C	C	T	C	C	T	C	T	C	T	C	T	C	T
4	22995730	A	0.997682	C	0.00231788	55974	6040	A	6026	C	14	A	A	A	A	A	A	A	A	A	A	A	A	A	A	A	A	A	A	A	A	A	A	A	A	A	A	A	A	A	A	A	A	A	A	A	A	A	A
4	22995765	T	0.948361	C	0.0516385	53166	6042	T	5730	C	312	T	T	T	T	T	T	T	T	T	T	T	T	T	T	T	T	T	T	T	T	T	T	T	T	T	T	T	T	T	T	T	T	T	T	C	T	T	T
4	22995922	C	0.988241	T	0.0117589	49297	6038	C	5967	T	71	C	C	C	C	C	C	C	C	C	C	C	C	C	C	C	C	T	C	C	C	C	C	C	C	C	C	C	C	C	C	C	C	C	C	C	C	C	C
4	22995923	G	0.998178	A	0.00182179	49429	6038	G	6027	A	11	G	G	G	G	G	G	G	G	G	G	G	G	G	G	G	G	G	G	G	G	G	G	G	G	G	G	G	G	G	G	G	G	G	G	G	G	G	G
4	22996054	G	0.998013	T	0.00198676	46685	6040	G	6028	T	12	G	G	G	G	G	G	G	G	G	G	G	G	G	G	G	G	G	G	G	G	G	G	G	G	G	G	G	G	G	G	G	G	G	G	G	G	G	G
4	22996114	C	0.936382	T	0.0636183	45185	6036	C	5652	T	384	C	C	T	T	C	C	C	C	C	C	C	C	C	C	C	C	C	C	C	C	C	C	C	T	C	C	T	C	C	T	C	T	C	T	C	T	C	T
4	22996121	G	0.992713	C	0.00728718	44658	6038	G	5994	C	44	G	G	G	G	G	G	G	G	G	G	G	G	G	G	G	G	G	G	G	G	G	G	G	G	G	G	G	G	G	G	G	G	G	G	G	G	G	G
4	22996138	C	0.99271	T	0.0072896	43672	6036	C	5992	T	44	C	C	C	C	C	C	C	C	C	C	C	C	C	C	C	C	C	C	C	C	C	C	C	C	C	C	C	C	C	C	C	C	C	C	C	C	C	C
4	22996162	C	0.988032	A	0.0119681	41761	6016	C	5944	A	72	C	C	M	C	C	C	-	C	M	C	C	C	C	C	C	C	C	C	C	C	C	C	C	C	C	C	C	C	C	C	C	C	C	C	C	C	C	C
4	22996183	G	0.937065	A	0.0629347	42944	6038	G	5658	A	380	G	G	A	A	G	G	G	G	G	G	G	G	G	G	G	G	G	G	G	G	G	G	G	A	G	G	A	G	G	A	G	A	G	A	G	A	G	A
4	22996192	C	0.983278	T	0.0167219	43294	6040	C	5939	T	101	C	C	C	C	C	C	C	C	C	C	C	C	C	C	C	C	C	C	C	C	C	C	T	C	C	C	C	C	C	C	C	C	T	C	C	C	T	C
4	22996224	G	0.994531	A	0.00546901	41626	6034	G	6001	A	33	G	G	G	G	G	G	G	G	G	G	G	G	G	G	G	G	G	G	G	G	G	G	G	G	G	G	G	G	G	G	G	G	G	G	G	G	G	G
4	22996300	A	0.997683	G	0.00231711	40900	6042	A	6028	G	14	A	A	A	A	A	A	A	A	A	A	A	A	A	A	A	A	A	A	A	A	A	A	A	A	A	A	A	A	A	A	A	A	A	A	A	A	A	A
4	22996383	G	0.948841	T	0.0511589	44212	6040	G	5731	T	309	G	G	G	G	G	G	G	G	G	G	G	G	G	G	G	G	G	G	G	G	G	G	G	G	G	G	G	G	G	G	G	G	G	G	T	G	G	G
4	22996468	G	0.997518	A	0.0024818	47129	6044	G	6029	A	15	G	G	G	G	G	G	G	G	G	G	G	G	G	G	G	G	G	G	G	G	G	G	G	G	G	G	G	G	G	G	G	G	G	G	G	G	G	G
4	22996475	A	0.983769	G	0.0162305	47106	6038	A	5940	G	98	A	A	A	A	A	A	A	A	A	A	A	A	A	A	A	A	A	A	A	A	A	A	G	A	A	A	A	A	A	A	A	A	G	A	A	A	G	A
4	22996563	A	0.933322	T	0.0666777	48177	6044	A	5641	T	403	A	A	A	A	A	A	A	A	A	A	A	A	A	A	A	A	A	A	A	A	A	A	T	A	A	A	A	A	A	A	A	A	T	A	T	A	T	A
[truncated: 206 more columns]
